# Supplementary material for: Natural Infections of Potato Plants Grown from Minitubers with Blackleg-Causing Soft Rot Pectobacteriaceae
Source: Microorganisms. 2022 Dec 17;10(12):2504. doi: 10.3390/microorganisms10122504 (PMC9787864; doi:10.3390/microorganisms10122504)
Supplement: Supplementary file 1 [file microorganisms-10-02504-s001.zip]

Archive with 8 entries (8 files):
- FigureS1 FAM versus other labels.pptx
- FigureS2multiplexTaqMan_rev.pptx
- FigureS3 Ct-values2019.pptx
- FigureS4 Tubermaceration.pptx
- TableS1 multiplexvssimplex gBlocks_rev.xlsx
- TableS2 multiplexvs simplex gDNA.xlsx
- TableS3 Ctvaluesvs2.docx
- TableS4 IsolationPbr.xlsx
