# Supplementary material for: Natural Infections of Potato Plants Grown from Minitubers with Blackleg-Causing Soft Rot Pectobacteriaceae
Source: Microorganisms. 2022 Dec 17;10(12):2504. doi: 10.3390/microorganisms10122504 (PMC9787864; doi:10.3390/microorganisms10122504)
Supplement: Supplementary file 1 [file microorganisms-10-02504-s001.zip › TableS1 multiplexvssimplex gBlocks_rev.xlsx]

## Sheet: gBlocks
Table S1. Ct values and amplification plots of simplex and multiplex TaqMan assays for Dickeya sp., Pectobacterium atrosepticum, P. brasiliense and P. parmentieri, respectively. The analytical sensitivity was determined on the basis of Ct values using a ten-fold serial dilution of gBlocks comprising the target sequences. A Ct-value of lower than 35 was considered positive. A TaqMan assay for Acid…
	TaqMan assay Dickeya sp.			TaqMan assay Acat
gBlock_UTC_Generic Dickeya	Multiplex	Simplex	gBlock Acat	Multiplex	Simplex
10^6	22.0289	22.2946	10^3	28.3627	29.7194								10E6
10^5	23.6443	23.8642	10^3	29.4527	29.6195								10E5
10^4	27.7495	27.7298	10^3	31.1925	31.0532								10E4
10^3	31.4232	31.6786	10^3	32.2938	32.6201								10E3
10^2	36.138	34.6295	10^3	33.0209	32.839								10E2
10^1	36.4107	38.4732	10^3	32.9649	32.6893								10E1
10^0	36.4107	38.4732	10^3	32.9649	32.6893								10E0
0	-	-	-	-	-								0
	TaqMan assay P. atrosepticum			TaqMan assay Acat
gBlock_UTC_P atrosepticum	Multiplex	Simplex	gBlock Acat	Multiplex	Simplex
10^6	19.6283	19.6183	10^3	32.8296	32.4413
10^5	23.713	23.7552	10^3	32.475	32.8688
10^4	26.7644	26.7732	10^3	32.5879	32.761
10^3	29.7315	29.9438	10^3	32.8368	33.2678
10^2	34.3004	33.6262	10^3	32.8135	32.6416
10^1	35.83	35.5237	10^3	32.9738	32.7433
10^0	35.83	35.5237	10^3	32.9738	32.7433
0	-	-	-	-	-
	TaqMan assay P. brasiliense			TaqMan assay Acat
gBlock_UTC_P brasiliense	Multiplex	Simplex	gBlock Acat	Multiplex	Simplex
10^6	20.7067	20.8257	10^3	28.8909	30.0251
10^5	24.4799	24.5948	10^3	30.3546	30.9386
10^4	27.6914	27.8055	10^3	31.3833	31.9327
10^3	31.3527	31.5996	10^3	32.5085	32.7536
10^2	34.299	34.6516	10^3	32.6912	32.7942
10^1	37.901	-	10^3	32.7423	32.6581
10^0	37.901	-	10^3	32.7423	32.6581
0	-	-	-	-	-
	TaqMan assay P. parmentieri			TaqMan assay Acat
gBlock_UTC_P parmentieri	Multiplex	Simplex	gBlock Acat	Multiplex	Simplex
10^6	19.8126	19.7964	10^3	29.7194	32.7569
10^5	23.2847	23.6045	10^3	29.6195	31.6684
10^4	26.2519	26.4417	10^3	31.0532	32.0038
10^3	30.1269	30.6171	10^3	32.6201	32.7685
10^2	33.1433	33.379	10^3	32.839	33.2011
10^1	36.9474	36.6233	10^3	32.6893	33.334
10^0	36.9474	36.6233	10^3	32.6893	33.334
0	-	-	-	-	-
