# Supplementary material for: Natural Infections of Potato Plants Grown from Minitubers with Blackleg-Causing Soft Rot Pectobacteriaceae
Source: Microorganisms. 2022 Dec 17;10(12):2504. doi: 10.3390/microorganisms10122504 (PMC9787864; doi:10.3390/microorganisms10122504)
Supplement: Supplementary file 1 [file microorganisms-10-02504-s001.zip › TableS2 multiplexvs simplex gDNA.xlsx]

## Sheet: Blad1
	Table S2. Ct values and amplification plots of simplex and multiplex TaqMan assays for Dickeya sp., Pectobacterium atrosepticum, P. brasiliense and P. parmentieri, respectively. The analytical sensitivity was determined on the basis of Ct values using a ten-fold serial dilution of genomic DNA (gDNA). A Ct-value of 35 was used as cut-off value for a positive reaction. A TaqMan assay for Acidovorax…
		TaqMan assay D. solani			TaqMan assay Acat
	D. solani gDNA	Multiplex	Simplex	gBlock Acat	Multiplex	Simplex
	1 ng	20.8004	20.8869	2 pg	27.2383	28.9785
	100 pg	24.2821	24.0459	2 pg	28.8869	28.9563
	10 pg	27.5303	27.5078	2 pg	30.0051	30.4605
	1 pg	31.0286	31.1855	2 pg	31.4813	31.1696
	100 fg	32.7746	34.0816	2 pg	31.8724	31.2542
	10 fg	37.4866	37.7062	2 pg	31.6369	31.608
	1 fg	-	39.7629	2 pg	31.961	31.8422
	water	-	-	-	-	-
		TaqMan assay P. brasiliense			TaqMan assay Acat
	P brasiliense	Multiplex	Simplex	gBlock Acat	Multiplex	Simplex
	1 ng	19.8026	19.9978	2 pg	32.2069	32.5476
	100 pg	23.3684	23.6658	2 pg	32.1085	32.2718
	10 pg	26.4571	27.1111	2 pg	32.2126	31.8898
	1 pg	30.1204	30.8674	2 pg	32.6605	32.5511
	100 fg	35.6543	34.2814	2 pg	31.8541	32.5393
	10 fg	38.0185	35.5561	2 pg	32.2891	32.0951
	1 fg	-	-	2 pg	32.5823	32.7649
	water	-	-	-	-	-
		TaqMan assay P. atrosepticum			TaqMan assay Acat
	P atrosepticum	Multiplex	Simplex	gBlock Acat	Multiplex	Simplex
	1 ng	13.7108	17.144	2 pg	32.8447	31.4883
	100 pg	20.3917	20.8719	2 pg	28.6434	29.747
	10 pg	23.7787	24.1818	2 pg	29.6329	29.6915
	1 pg	27.1823	27.972	2 pg	30.8302	31.2789
	100 fg	28.8713	31.3329	2 pg	31.6257	31.8562
	10 fg	34.342	35.2105	2 pg	32.2274	32.9052
	1 fg	37.581	37.8922	2 pg	32.4195	32.896
	water	-	-	-	-	-
	P parmentieri	Multiplex	Simplex	gBlock Acat	Multiplex	Simplex
	1 ng	20.2289	20.3614	2 pg	31.2634	30.6393
	100 pg	23.493	23.7165	2 pg	30.958	30.5834
	10 pg	26.8773	26.9532	2 pg	30.6951	31.0384
	1 pg	30.3725	29.6838	2 pg	31.6662	31.1388
	100 fg	34.7093	34.3525	2 pg	32.3547	31.9056
	10 fg	37.1028	36.7725	2 pg	31.6955	32.1309
	1 fg	-	-	2 pg	32.1924	31.4394
	water	-	-	-	-	-
