# Supplementary material for: Natural Infections of Potato Plants Grown from Minitubers with Blackleg-Causing Soft Rot Pectobacteriaceae
Source: Microorganisms. 2022 Dec 17;10(12):2504. doi: 10.3390/microorganisms10122504 (PMC9787864; doi:10.3390/microorganisms10122504)
Supplement: Supplementary file 1 [file microorganisms-10-02504-s001.zip › TableS4 IsolationPbr.xlsx]

## Sheet: Blad1
	Table S4. Reactions of Pectobacterium brasiliense strains isolated from potato plants grown from minitubers in TaqMan assays for P. brasiliense (Pbr) and specific for a homogeneous clade comprising predominantly blackleg causing strains (vPbr1 and vPbr2))
	Grower	Tissue	TaqMan (Ct-values)
			Pbr	vPbr1	vPbr2
	A	Tubers	15.9	16.4	17.1
	C	Stems	15.2	15.4	16.2
	D	Tubers	15.8	-	-
	D	Tubers	17.6	-	-
	D	Leaves	15.1	15.2	16.1
	D	Tubers	17.3	-	-
	D	Tubers	16.1	-	-
	E	Tubers	16.3	-	-
	E	Leaves	15.7	-	-
	E	Tubers	15.8	-	-
	E	Leaves	14.8	14.5	15.4
	- = no reaction after 40 cycles
